# Supplementary material for: Prognostic Value of Regadenoson Stress Perfusion CMR
Source: Med Sci (Basel). 2026 Apr 10;14(2):190. doi: 10.3390/medsci14020190 (PMC13108122; doi:10.3390/medsci14020190)
Supplement: Supplementary file 1 [file medsci-14-00190-s001.zip]

Archive with 1 entries (1 files):
- medsci-4179261-supplementary.pdf
